# Supplementary material for: A Possible Mechanism of Zika Virus Associated Microcephaly: Imperative Role of Retinoic Acid Response Element (RARE) Consensus Sequence Repeats in the Viral Genome
Source: Front Hum Neurosci. 2016 Aug 9;10:403. doi: 10.3389/fnhum.2016.00403 (PMC4977292; doi:10.3389/fnhum.2016.00403)
Supplement: Supplementary file 1 [file DataSheet1.DOC]

#!/usr/bin/perl

print "Enter the list file name: ";
$name=<STDIN>;

open(FH,$name) || die "Can not open: $list";
@list=<FH>;
close FH;

foreach $list(@list)
{chomp($list);	
	open(FH, $list)|| die "Can not open: $list";
	@file=<FH>;
	close FH;

	foreach $file(@file)
	{
		@count = ($file =~ /(AGGTCA)/g);
		$tot=@count+$tot;
	}
	print $list,' (Number of RARE Sequence): ',$tot,"\n";	
	undef $tot,@count;
}
